# Supplementary material for: Phenotypic Characterization by Mass Cytometry of the Microenvironment in Ovarian Cancer and Impact of Tumor Dissociation Methods
Source: Cancers (Basel). 2021 Feb 11;13(4):755. doi: 10.3390/cancers13040755 (PMC7918057; doi:10.3390/cancers13040755)
Supplement: Supplementary file 1 [file cancers-13-00755-s001.zip]

Archive with 4 entries (3 files):
- cancers-1083276 - supplementary/
- cancers-1083276 - supplementary/Anandan and Thomsen_2021_Figure S5.pdf
- cancers-1083276 - supplementary/cancers-1083276-supplementary_Proof read_10.02.2021.docx
- cancers-1083276 - supplementary/OvCa_panel_dissociations_Functional markers on each population_Figure S6.pdf
